# Supplementary material for: In Vitro Zika Virus Infection of Human Neural Progenitor Cells: Meta-Analysis of RNA-Seq Assays
Source: Microorganisms. 2020 Feb 17;8(2):270. doi: 10.3390/microorganisms8020270 (PMC7074932; doi:10.3390/microorganisms8020270)
Supplement: Supplementary file 1 [file microorganisms-08-00270-s001.zip › Supplementary Table S1.xlsx]

## Sheet: Planilha1
N	Gene ontology (GO) term id	Average rank	Average score	Genes in GO term	Genes of GO term present in data	Adjusted P	GO term description
1	GO:0051256	708.857	0.00778585	7	7	0.00042	mitotic spindle midzone assembly
2	GO:0060707	998.417	0.00373531	12	12	0.00042	trophoblast giant cell differentiation
3	GO:1900182	1178.04	0.00232569	25	25	0.00042	positive regulation of protein localization to nucleus
4	GO:0034765	1388.05	0.000524874	156	156	0.00042	regulation of ion transmembrane transport
5	GO:0007268	1533.22	0.000226892	250	249	0.00042	chemical synaptic transmission
6	GO:0031424	1584.87	7.6625e-05	199	198	0.00042	keratinization
7	GO:0045893	1624.62	0.000409781	639	634	0.00042	positive regulation of transcription, DNA-templated
8	GO:0000165	1735.68	0.000243218	263	260	0.00042	MAPK cascade
9	GO:0042493	1755.16	0.000526108	305	301	0.00042	response to drug
10	GO:0045944	1824.57	0.000396214	1141	1124	0.00042	positive regulation of transcription by RNA polymerase II
11	GO:0000122	1833.19	0.000499137	838	825	0.00042	negative regulation of transcription by RNA polymerase II
12	GO:0007399	1998.58	0.000227624	536	525	0.00042	nervous system development
13	GO:0045892	2039.7	0.000356198	575	562	0.00042	negative regulation of transcription, DNA-templated
14	GO:0016310	2248.18	0.000355428	696	675	0.00042	phosphorylation
15	GO:0007275	2310.19	0.000501813	1135	1098	0.00042	multicellular organism development
16	GO:0042693	768.333	0.00754486	6	6	0.00042	muscle cell fate commitment
17	GO:0048644	878.125	0.00968718	8	8	0.00042	muscle organ morphogenesis
18	GO:0007018	1354.53	0.000767325	80	80	0.00042	microtubule-based movement
19	GO:0000209	1651.77	0.000318372	235	233	0.00042	protein polyubiquitination
20	GO:0043687	1924.92	0.00011251	344	338	0.00042	post-translational protein modification
21	GO:0032466	839.571	0.00588688	7	7	0.00071	negative regulation of cytokinesis
22	GO:0032201	1203.92	0.00206913	24	24	0.00071	telomere maintenance via semi-conservative replication
23	GO:0043066	2192.12	0.000229888	541	526	0.00071	negative regulation of apoptotic process
24	GO:0006357	2377.97	0.000405275	838	809	0.00071	regulation of transcription by RNA polymerase II
25	GO:0006897	1802.08	0.000103472	232	229	0.00094	endocytosis
26	GO:0034220	1886.22	0.000339531	293	288	0.00094	ion transmembrane transport
27	GO:0043312	2179.77	0.000198144	482	469	0.00094	neutrophil degranulation
28	GO:0008284	2238.66	0.00046595	535	519	0.00151	positive regulation of cell population proliferation
29	GO:0018108	1590.03	0.000485652	135	134	0.00204	peptidyl-tyrosine phosphorylation
30	GO:0014902	1129.23	0.00244947	13	13	0.00226	myotube differentiation
31	GO:0009612	1357.91	0.00100293	64	64	0.00246	response to mechanical stimulus
32	GO:0006366	2002.11	0.000670093	274	268	0.00291	transcription by RNA polymerase II
33	GO:0000083	1228.74	0.00146862	23	23	0.00308	regulation of transcription involved in G1/S transition of mitotic cell cycle
34	GO:0009629	1030.44	0.00511118	9	9	0.00376	response to gravity
35	GO:0071392	1297.83	0.00112019	36	36	0.00376	cellular response to estradiol stimulus
36	GO:0007565	1396.47	0.000645507	94	94	0.00376	female pregnancy
37	GO:0001701	1904.43	0.000448231	224	220	0.00412	in utero embryonic development
38	GO:0030097	1368.68	0.000586109	73	73	0.00445	hemopoiesis
39	GO:0030154	2555.02	0.000380791	973	933	0.00445	cell differentiation
40	GO:0006355	2724.05	0.000384025	1552	1479	0.00445	regulation of transcription, DNA-templated
41	GO:0030261	1279	0.00131304	28	28	0.00473	chromosome condensation
42	GO:0030198	1899.41	0.000245944	234	230	0.00473	extracellular matrix organization
43	GO:0055085	2407.07	0.00035515	645	622	0.00473	transmembrane transport
44	GO:0010508	1348.41	0.000667618	51	51	0.00481	positive regulation of autophagy
45	GO:1903896	1029.38	0.00314545	8	8	0.00508	positive regulation of IRE1-mediated unfolded protein response
46	GO:1902475	1166.07	0.00283298	14	14	0.00516	L-alpha-amino acid transmembrane transport
47	GO:0061337	1338.6	0.00090001	48	48	0.00523	cardiac conduction
48	GO:0035556	2317.41	0.000395141	458	443	0.00529	intracellular signal transduction
49	GO:0009615	1429.76	0.000319842	109	109	0.0057	response to virus
50	GO:0001541	1327.08	0.00112945	40	40	0.0061	ovarian follicle development
51	GO:0010033	1407.11	0.000320748	92	92	0.00614	response to organic substance
52	GO:0007042	1060.38	0.00248824	8	8	0.00617	lysosomal lumen acidification
53	GO:0032042	911.4	0.00520229	5	5	0.00617	mitochondrial DNA metabolic process
54	GO:0015031	2466.85	0.000345096	655	630	0.00617	protein transport
55	GO:0006812	1388.31	0.000829756	75	75	0.00617	cation transport
56	GO:0070268	1455.19	1.57325e-05	113	113	0.00617	cornification
57	GO:0006915	2490.89	0.000370955	693	666	0.00617	apoptotic process
58	GO:0043123	1855.17	0.000431645	182	179	0.00617	positive regulation of I-kappaB kinase/NF-kappaB signaling
59	GO:0046777	1873.6	0.00042951	176	173	0.00617	protein autophosphorylation
60	GO:0008584	1437.18	0.000122349	107	107	0.00635	male gonad development
61	GO:0070301	1386.1	0.000437401	70	70	0.00639	cellular response to hydrogen peroxide
62	GO:0016567	2438.03	0.000306045	573	552	0.00656	protein ubiquitination
63	GO:0044267	1933.62	0.000110523	226	222	0.00662	cellular protein metabolic process
64	GO:0016032	2352.38	0.000273042	476	460	0.00662	viral process
65	GO:0051056	1628.39	0.000260009	141	140	0.00665	regulation of small GTPase mediated signal transduction
66	GO:0001890	1342.5	0.000967974	46	46	0.00667	placenta development
67	GO:0007204	1775.32	0.000332384	155	153	0.00683	positive regulation of cytosolic calcium ion concentration
68	GO:0060718	940.8	0.00422562	5	5	0.00735	chorionic trophoblast cell differentiation
69	GO:0033209	1636.45	0.000340421	118	117	0.00749	tumor necrosis factor-mediated signaling pathway
70	GO:1990830	1425.2	0.000247128	99	99	0.00757	cellular response to leukemia inhibitory factor
71	GO:0010628	2344.93	0.000266097	454	439	0.00757	positive regulation of gene expression
72	GO:0000915	943	0.00758235	5	5	0.00757	actomyosin contractile ring assembly
73	GO:0032753	1266.05	0.00126045	21	21	0.00757	positive regulation of interleukin-4 production
74	GO:0010035	1204.57	0.00165294	14	14	0.00757	response to inorganic substance
75	GO:0120162	1417.62	0.000280161	97	97	0.00757	positive regulation of cold-induced thermogenesis
76	GO:0000187	1636.77	0.000310772	124	123	0.00758	activation of MAPK activity
77	GO:0030282	1347.2	0.000692848	44	44	0.00814	bone mineralization
78	GO:1990440	1164.45	0.0025716	11	11	0.00858	positive regulation of transcription from RNA polymerase II promoter in response to endoplasmic reticulum stress
79	GO:0007586	1309.58	0.00142455	31	31	0.00879	digestion
80	GO:0061024	1651.36	8.05616e-05	135	134	0.00879	membrane organization
81	GO:0030091	939.4	0.00549856	5	5	0.00899	protein repair
82	GO:0000082	1632.43	0.000749233	101	100	0.00961	G1/S transition of mitotic cell cycle
83	GO:0048147	1323.81	0.000993069	32	32	0.00998	negative regulation of fibroblast proliferation
84	GO:0090263	1797.23	0.000282702	144	142	0.00998	positive regulation of canonical Wnt signaling pathway
85	GO:0001967	1202.38	0.00161099	13	13	0.01056	suckling behavior
86	GO:0045919	1111.88	0.00442445	8	8	0.01056	positive regulation of cytolysis
87	GO:0000076	1116	0.0022521	8	8	0.01056	DNA replication checkpoint
88	GO:0001503	1655.4	0.000500344	104	103	0.01056	ossification
89	GO:0019221	2182.91	0.000258998	292	284	0.01056	cytokine-mediated signaling pathway
90	GO:0045926	1253.94	0.001491	18	18	0.01063	negative regulation of growth
91	GO:0043627	1389.67	0.000481584	63	63	0.0108	response to estrogen
92	GO:0070100	1080.71	0.00237931	7	7	0.01086	negative regulation of chemokine-mediated signaling pathway
93	GO:0071407	1392.88	0.000416398	67	67	0.01129	cellular response to organic cyclic compound
94	GO:0042060	1451.32	5.19298e-05	95	95	0.01171	wound healing
95	GO:0043488	1661.53	0.000321553	113	112	0.01173	regulation of mRNA stability
96	GO:0051412	1263.53	0.00214164	19	19	0.01173	response to corticosterone
97	GO:1990573	1354.33	0.000805614	43	43	0.01188	potassium ion import across plasma membrane
98	GO:0086002	1243.31	0.00167538	16	16	0.01227	cardiac muscle cell action potential involved in contraction
99	GO:0032467	1346.03	0.000910683	38	38	0.01258	positive regulation of cytokinesis
100	GO:0035690	1398.79	0.000427614	68	68	0.0127	cellular response to drug
101	GO:0001974	1329.16	0.000971779	32	32	0.01283	blood vessel remodeling
102	GO:2000678	1219.69	0.00149103	13	13	0.01283	negative regulation of transcription regulatory region DNA binding
103	GO:0001947	1396.73	0.000596	64	64	0.01283	heart looping
104	GO:0030855	1408.99	0.000508257	75	75	0.01287	epithelial cell differentiation
105	GO:1904504	980.8	0.00417745	5	5	0.01318	positive regulation of lipophagy
106	GO:0097553	1091.71	0.0021662	7	7	0.01318	calcium ion transmembrane import into cytosol
107	GO:0051591	1372.4	0.00100806	48	48	0.01341	response to cAMP
108	GO:0010468	2115.49	0.000214326	244	238	0.01341	regulation of gene expression
109	GO:0043087	1435.05	0.000163157	87	87	0.01352	regulation of GTPase activity
110	GO:0001836	1291.45	0.00117297	22	22	0.01371	release of cytochrome c from mitochondria
111	GO:0007507	2115.73	0.000258556	243	237	0.01371	heart development
112	GO:1902259	1099.57	0.0029127	7	7	0.01371	regulation of delayed rectifier potassium channel activity
113	GO:1903243	1099.29	0.0021662	7	7	0.01371	negative regulation of cardiac muscle hypertrophy in response to stress
114	GO:1903078	1381.08	0.000466911	53	53	0.01371	positive regulation of protein localization to plasma membrane
115	GO:0042475	1389.69	0.000735422	59	59	0.01371	odontogenesis of dentin-containing tooth
116	GO:0050830	1678.65	0.000314441	103	102	0.01371	defense response to Gram-positive bacterium
117	GO:0010043	1334.81	0.00169612	32	32	0.01371	response to zinc ion
118	GO:0006396	1680.81	0.000593689	94	93	0.01371	RNA processing
119	GO:0010216	1066.33	0.00411527	6	6	0.01376	maintenance of DNA methylation
120	GO:0070588	1828.99	0.000340913	132	130	0.01376	calcium ion transmembrane transport
121	GO:0050679	1398.84	0.000642204	64	64	0.01385	positive regulation of epithelial cell proliferation
122	GO:0060179	1001.2	0.00275033	5	5	0.01385	male mating behavior
123	GO:0001889	1443.35	9.57592e-05	86	86	0.01385	liver development
124	GO:0071285	1221.69	0.00220332	13	13	0.01385	cellular response to lithium ion
125	GO:1902237	1206.82	0.00260263	11	11	0.01385	positive regulation of endoplasmic reticulum stress-induced intrinsic apoptotic signaling pathway
126	GO:0051092	1944.26	0.000481483	150	147	0.01385	positive regulation of NF-kappaB transcription factor activity
127	GO:0046697	1315.85	0.00104472	26	26	0.01387	decidualization
128	GO:0006635	1373.55	0.00065368	47	47	0.01399	fatty acid beta-oxidation
129	GO:0048208	1401.55	0.000361843	64	64	0.01399	COPII vesicle coating
130	GO:0072678	1139.75	0.00307003	8	8	0.01427	T cell migration
131	GO:0016043	1167.11	0.00191877	9	9	0.01487	cellular component organization
132	GO:1901216	1362.41	0.000868524	41	41	0.01523	positive regulation of neuron death
133	GO:0007601	2079.48	0.000237054	213	208	0.01523	visual perception
134	GO:0008380	2265.61	0.000288641	296	287	0.01523	RNA splicing
135	GO:0016055	2158.25	0.000399644	221	215	0.01529	Wnt signaling pathway
136	GO:0021904	1244.93	0.00338269	14	14	0.01529	dorsal/ventral neural tube patterning
137	GO:0048752	1071.5	0.00491492	6	6	0.01529	semicircular canal morphogenesis
138	GO:1904953	1069.17	0.00240959	6	6	0.01529	Wnt signaling pathway involved in midbrain dopaminergic neuron differentiation
139	GO:0032496	1929.38	0.000137261	170	167	0.01529	response to lipopolysaccharide
140	GO:0044772	1304.57	0.00101228	23	23	0.01574	mitotic cell cycle phase transition
141	GO:0000070	1339.35	0.000961483	31	31	0.01574	mitotic sister chromatid segregation
142	GO:0050727	1439.23	0.00010793	81	81	0.01576	regulation of inflammatory response
143	GO:0070242	1027.8	0.00270882	5	5	0.01576	thymocyte apoptotic process
144	GO:0019722	1700.23	0.000603731	86	85	0.01576	calcium-mediated signaling
145	GO:0016192	2287.9	0.000380273	282	273	0.01582	vesicle-mediated transport
146	GO:0003148	1324.81	0.001345	27	27	0.01582	outflow tract septum morphogenesis
147	GO:0009967	1419.99	0.000244444	72	72	0.01582	positive regulation of signal transduction
148	GO:0007179	1690.07	0.000344968	100	99	0.01582	transforming growth factor beta receptor signaling pathway
149	GO:0006283	1419.26	0.000375186	73	73	0.01582	transcription-coupled nucleotide-excision repair
150	GO:0033278	1069.17	0.00240959	6	6	0.01582	cell proliferation in midbrain
151	GO:0043524	1965.55	0.000396534	147	144	0.01582	negative regulation of neuron apoptotic process
152	GO:0006954	2410.2	0.000413844	386	372	0.01612	inflammatory response
153	GO:1990138	1305.73	0.000969411	22	22	0.01612	neuron projection extension
154	GO:0002925	1027.8	0.00267268	5	5	0.01612	positive regulation of humoral immune response mediated by circulating immunoglobulin
155	GO:0045787	1363	0.0011719	39	39	0.01612	positive regulation of cell cycle
156	GO:0032471	1179.89	0.00208295	9	9	0.01613	negative regulation of endoplasmic reticulum calcium ion concentration
157	GO:0001568	1394.37	0.000635154	57	57	0.01613	blood vessel development
158	GO:0006890	1699.44	0.000693506	84	83	0.01619	retrograde vesicle-mediated transport, Golgi to endoplasmic reticulum
159	GO:0032526	1382.06	0.000470833	48	48	0.01641	response to retinoic acid
160	GO:0009887	1847.43	1.28041e-05	142	140	0.01652	animal organ morphogenesis
161	GO:0042994	1216	0.00209144	11	11	0.01689	cytoplasmic sequestering of transcription factor
162	GO:0051260	2108.03	0.000238193	203	198	0.01689	protein homooligomerization
163	GO:0045165	1410.25	0.000298203	64	64	0.01689	cell fate commitment
164	GO:0061025	1351.73	0.000700697	33	33	0.01704	membrane fusion
165	GO:0030036	2039.68	0.000258365	180	176	0.01704	actin cytoskeleton organization
166	GO:0001658	1373.02	0.000697766	43	43	0.01704	branching involved in ureteric bud morphogenesis
167	GO:0042127	2113.68	0.000372015	199	194	0.01733	regulation of cell population proliferation
168	GO:0097202	1258	0.00123623	14	14	0.01733	activation of cysteine-type endopeptidase activity
169	GO:0003184	1268.47	0.00115651	15	15	0.01733	pulmonary valve morphogenesis
170	GO:0007611	1405.28	0.000342192	60	60	0.01733	learning or memory
171	GO:0002223	1690.05	0.000110201	110	109	0.01733	stimulatory C-type lectin receptor signaling pathway
172	GO:1904417	1091.67	0.00242017	6	6	0.01733	positive regulation of xenophagy
173	GO:0051091	1877.21	0.000768939	112	110	0.01733	positive regulation of DNA-binding transcription factor activity
174	GO:0007420	2270.34	0.000318748	259	251	0.01733	brain development
175	GO:0045445	1290.56	0.00131155	18	18	0.01742	myoblast differentiation
176	GO:0043491	1362.86	0.000708868	37	37	0.01742	protein kinase B signaling
177	GO:0007519	1394.35	0.000470852	54	54	0.01742	skeletal muscle tissue development
178	GO:0060315	1218.73	0.0019492	11	11	0.01746	negative regulation of ryanodine-sensitive calcium-release channel activity
179	GO:0050718	1354.41	0.000659746	34	34	0.01756	positive regulation of interleukin-1 beta secretion
180	GO:0043407	1369.59	0.000587261	41	41	0.01769	negative regulation of MAP kinase activity
181	GO:0010389	1689.14	0.00079826	80	79	0.01778	regulation of G2/M transition of mitotic cell cycle
182	GO:0006936	1703.11	3.83829e-05	111	110	0.01782	muscle contraction
183	GO:2001056	1184.11	0.00204228	9	9	0.01787	positive regulation of cysteine-type endopeptidase activity
184	GO:0043647	1384.17	0.000828134	47	47	0.01808	inositol phosphate metabolic process
185	GO:0007584	1712.19	0.000636618	80	79	0.01808	response to nutrient
186	GO:0015804	1266.79	0.00176471	14	14	0.01809	neutral amino acid transport
187	GO:0007568	2048.97	0.000301001	178	174	0.01809	aging
188	GO:1902476	1717.48	0.000509529	87	86	0.01809	chloride transmembrane transport
189	GO:0050731	1711.12	0.0003389	93	92	0.01809	positive regulation of peptidyl-tyrosine phosphorylation
190	GO:0008360	1968.28	0.000224896	153	150	0.01809	regulation of cell shape
191	GO:0031214	1363.86	0.000580118	37	37	0.01809	biomineral tissue development
192	GO:0006986	1430.27	0.000282427	71	71	0.01809	response to unfolded protein
193	GO:0042474	1308.5	0.00314843	20	20	0.01843	middle ear morphogenesis
194	GO:0007202	1348.42	0.000914879	31	31	0.01873	activation of phospholipase C activity
195	GO:0051384	1423.24	0.000222204	67	67	0.01893	response to glucocorticoid
196	GO:0050732	1276.6	0.00121964	15	15	0.01893	negative regulation of peptidyl-tyrosine phosphorylation
197	GO:0000086	1957.16	0.000813978	135	132	0.0193	G2/M transition of mitotic cell cycle
198	GO:0006307	1214	0.00361965	10	10	0.0193	DNA dealkylation involved in DNA repair
199	GO:0048843	1331.08	0.000815556	25	25	0.0193	negative regulation of axon extension involved in axon guidance
200	GO:0030010	1362.32	0.000670929	34	34	0.0193	establishment of cell polarity
201	GO:0045652	1427.47	0.000204082	70	70	0.0193	regulation of megakaryocyte differentiation
202	GO:0014823	1380.81	0.000497046	43	43	0.01931	response to activity
203	GO:0060644	1256.08	0.00127081	13	13	0.01931	mammary gland epithelial cell differentiation
204	GO:0016070	1392.33	0.000476021	49	49	0.01931	RNA metabolic process
205	GO:0016485	1409.37	0.000326652	59	59	0.0195	protein processing
206	GO:0030512	1440.97	9.59989e-05	74	74	0.01968	negative regulation of transforming growth factor beta receptor signaling pathway
207	GO:0032870	1389.67	0.000586275	48	48	0.01968	cellular response to hormone stimulus
208	GO:0045471	1898.69	0.00042255	110	108	0.01971	response to ethanol
209	GO:0071224	1117.5	0.0022658	6	6	0.01971	cellular response to peptidoglycan
210	GO:0006665	1394.34	0.000525176	50	50	0.01971	sphingolipid metabolic process
211	GO:0032873	1177.5	0.00183345	8	8	0.01971	negative regulation of stress-activated MAPK cascade
212	GO:0086009	1229.91	0.00185354	11	11	0.01974	membrane repolarization
213	GO:0032897	1244.33	0.00182655	12	12	0.01976	negative regulation of viral transcription
214	GO:0070365	1259.08	0.00162524	13	13	0.02042	hepatocyte differentiation
215	GO:0001574	1233.45	0.00145455	11	11	0.02045	ganglioside biosynthetic process
216	GO:0006661	1455.45	2.33333e-05	75	75	0.02051	phosphatidylinositol biosynthetic process
217	GO:0033280	1304.44	0.0009939	18	18	0.02061	response to vitamin D
218	GO:1902817	1104.4	0.00321714	5	5	0.02075	negative regulation of protein localization to microtubule
219	GO:0030900	1432.3	0.00057381	69	69	0.02077	forebrain development
220	GO:0007218	1712.82	0.000117567	102	101	0.02077	neuropeptide signaling pathway
221	GO:0031663	1359.42	0.000647257	33	33	0.02077	lipopolysaccharide-mediated signaling pathway
222	GO:0061003	1323.73	0.000789216	22	22	0.02098	positive regulation of dendritic spine morphogenesis
223	GO:1903862	1108	0.0030319	5	5	0.02157	positive regulation of oxidative phosphorylation
224	GO:0070317	1379.49	0.000496281	41	41	0.02174	negative regulation of G0 to G1 transition
225	GO:0001755	1387.09	0.000776097	44	44	0.02177	neural crest cell migration
226	GO:0042789	1310.84	0.00159477	19	19	0.02177	mRNA transcription by RNA polymerase II
227	GO:2000010	1298.35	0.00133861	17	17	0.02177	positive regulation of protein localization to cell surface
228	GO:1901990	1739.17	0.000500792	82	81	0.02177	regulation of mitotic cell cycle phase transition
229	GO:1901796	2011.45	0.000801003	131	128	0.02179	regulation of signal transduction by p53 class mediator
230	GO:0051289	1735.85	0.000336579	84	83	0.0218	protein homotetramerization
231	GO:0034097	1417.67	0.000516176	60	60	0.02232	response to cytokine
232	GO:0009311	1252.17	0.00133333	12	12	0.02232	oligosaccharide metabolic process
233	GO:0060337	1427.64	0.000191919	66	66	0.02232	type I interferon signaling pathway
234	GO:0072659	1997.38	0.000221462	146	143	0.02237	protein localization to plasma membrane
235	GO:0007169	1894.01	0.000248918	117	115	0.02278	transmembrane receptor protein tyrosine kinase signaling pathway
236	GO:0048701	1367.71	0.00113704	34	34	0.02278	embryonic cranial skeleton morphogenesis
237	GO:0051155	1117.8	0.00309221	5	5	0.02278	positive regulation of striated muscle cell differentiation
238	GO:0018105	2111.49	0.000504019	155	151	0.02278	peptidyl-serine phosphorylation
239	GO:1904668	1252.92	0.00229196	12	12	0.02278	positive regulation of ubiquitin protein ligase activity
240	GO:0033314	1224.7	0.00144575	10	10	0.02278	mitotic DNA replication checkpoint
241	GO:1990845	1211	0.00198527	9	9	0.02278	adaptive thermogenesis
242	GO:0098967	1130.2	0.00204967	5	5	0.02278	exocytic insertion of neurotransmitter receptor to postsynaptic membrane
243	GO:0043967	1363.31	0.000582516	32	32	0.02287	histone H4 acetylation
244	GO:0070072	1148	0.00190588	6	6	0.02288	vacuolar proton-transporting V-type ATPase complex assembly
245	GO:0032570	1387.6	0.000861695	42	42	0.02302	response to progesterone
246	GO:0021544	1125.6	0.00270673	5	5	0.02317	subpallium development
247	GO:0042149	1378.24	0.000643086	38	38	0.02355	cellular response to glucose starvation
248	GO:0006465	1244.45	0.00137647	11	11	0.02355	signal peptide processing
249	GO:0046627	1366.64	0.000603176	33	33	0.02355	negative regulation of insulin receptor signaling pathway
250	GO:0040020	1147.83	0.00405058	6	6	0.02355	regulation of meiotic nuclear division
251	GO:0006468	2657.45	0.000464548	640	611	0.0236	protein phosphorylation
252	GO:0051924	1363.03	0.000576882	31	31	0.0236	regulation of calcium ion transport
253	GO:0099527	1213.56	0.00158333	9	9	0.02364	postsynapse to nucleus signaling pathway
254	GO:0071294	1332.09	0.000913973	22	22	0.02391	cellular response to zinc ion
255	GO:0007187	1430.25	0.000178882	63	63	0.02399	G protein-coupled receptor signaling pathway, coupled to cyclic nucleotide second messenger
256	GO:0006293	1326.24	0.00146417	21	21	0.02399	nucleotide-excision repair, preincision complex stabilization
257	GO:0006959	1414.23	0.000438179	56	56	0.02419	humoral immune response
258	GO:0035520	1178.86	0.00186967	7	7	0.02423	monoubiquitinated protein deubiquitination
259	GO:0071156	1190.29	0.00182871	7	7	0.02469	regulation of cell cycle arrest
260	GO:1902305	1201.88	0.00163874	8	8	0.02482	regulation of sodium ion transmembrane transport
261	GO:0061614	1202.38	0.00364632	8	8	0.02489	pri-miRNA transcription by RNA polymerase II
262	GO:0050770	1345.96	0.000718872	25	25	0.02489	regulation of axonogenesis
263	GO:0008202	1886.88	7.98656e-05	126	124	0.02489	steroid metabolic process
264	GO:0034260	1404.55	0.000347185	49	49	0.025	negative regulation of GTPase activity
265	GO:0032735	1351.77	0.000651584	26	26	0.025	positive regulation of interleukin-12 production
266	GO:0051572	1142.4	0.00200261	5	5	0.025	negative regulation of histone H3-K4 methylation
267	GO:0007200	1428.87	0.000187384	61	61	0.025	phospholipase C-activating G protein-coupled receptor signaling pathway
268	GO:0098655	1400.26	0.000973439	47	47	0.025	cation transmembrane transport
269	GO:0032092	1744.42	0.000764243	69	68	0.025	positive regulation of protein binding
270	GO:0090110	1274.69	0.00114832	13	13	0.025	COPII-coated vesicle cargo loading
271	GO:0014031	1169.67	0.00179412	6	6	0.025	mesenchymal cell development
272	GO:2001054	1164.67	0.00420281	6	6	0.025	negative regulation of mesenchymal cell apoptotic process
273	GO:2000404	1167.83	0.0032742	6	6	0.025	regulation of T cell migration
274	GO:0001942	1389.93	0.00040491	41	41	0.025	hair follicle development
275	GO:0002576	1893.83	0.000113688	122	120	0.025	platelet degranulation
276	GO:0014706	1152.4	0.0019085	5	5	0.025	striated muscle tissue development
277	GO:0060071	1733.33	0.000171592	91	90	0.025	Wnt signaling pathway, planar cell polarity pathway
278	GO:0014894	1248.82	0.00179787	11	11	0.025	response to denervation involved in regulation of muscle adaptation
279	GO:0000212	1184.29	0.0018432	7	7	0.025	meiotic spindle organization
280	GO:0006625	1439.38	0.000119457	65	65	0.025	protein targeting to peroxisome
281	GO:0021766	1773.49	0.000560127	70	69	0.025	hippocampus development
282	GO:0043065	2504.83	0.000574616	375	360	0.025	positive regulation of apoptotic process
283	GO:0035617	1161.8	0.00176967	5	5	0.025	stress granule disassembly
284	GO:0006816	2132.78	0.000551519	148	144	0.025	calcium ion transport
285	GO:0035725	1762.78	0.000519141	76	75	0.025	sodium ion transmembrane transport
286	GO:0050796	1454.72	5.02451e-05	68	68	0.025	regulation of insulin secretion
287	GO:0006298	1357.5	0.000996655	28	28	0.0252	mismatch repair
288	GO:0050714	1400.5	0.000470882	46	46	0.0252	positive regulation of protein secretion
289	GO:0033683	1385.18	0.000809147	38	38	0.02589	nucleotide-excision repair, DNA incision
290	GO:0035019	1437.36	0.000132353	64	64	0.02589	somatic stem cell population maintenance
291	GO:0032091	1767.47	0.000793287	74	73	0.02589	negative regulation of protein binding
292	GO:2000373	1180.67	0.0022658	6	6	0.02589	positive regulation of DNA topoisomerase (ATP-hydrolyzing) activity
293	GO:0055015	1244.4	0.00141818	10	10	0.02589	ventricular cardiac muscle cell development
294	GO:0034244	1269.33	0.00139956	12	12	0.02589	negative regulation of transcription elongation from RNA polymerase II promoter
295	GO:0014070	2062.82	0.000549122	125	122	0.02589	response to organic cyclic compound
296	GO:2001022	1290.79	0.00140229	14	14	0.02589	positive regulation of response to DNA damage stimulus
297	GO:0009653	1905	0.00044549	117	115	0.02589	anatomical structure morphogenesis
298	GO:0006296	1383.22	0.000831016	37	37	0.02589	nucleotide-excision repair, DNA incision, 5'-to lesion
299	GO:0051149	1354.31	0.000839618	26	26	0.02594	positive regulation of muscle cell differentiation
300	GO:0006699	1360.32	0.000765756	28	28	0.02594	bile acid biosynthetic process
301	GO:0010466	1899.51	9.35371e-05	122	120	0.02594	negative regulation of peptidase activity
302	GO:0006294	1362.59	0.00106026	29	29	0.02596	nucleotide-excision repair, preincision complex assembly
303	GO:0061088	1167.2	0.00750327	5	5	0.02596	regulation of sequestering of zinc ion
304	GO:0006814	2046.66	0.000308952	132	129	0.02596	sodium ion transport
305	GO:0030865	1167.6	0.00624379	5	5	0.02596	cortical cytoskeleton organization
306	GO:0097009	1377.74	0.000502966	34	34	0.02596	energy homeostasis
307	GO:0010524	1282.31	0.00105782	13	13	0.02596	positive regulation of calcium ion transport into cytosol
308	GO:0000098	1192.17	0.00150054	6	6	0.02596	sulfur amino acid catabolic process
309	GO:0043330	1377.68	0.000689014	34	34	0.02596	response to exogenous dsRNA
310	GO:0030168	1929.36	0.000267481	108	106	0.02596	platelet activation
311	GO:0007219	1906.81	0.000167487	117	115	0.02596	Notch signaling pathway
312	GO:0048025	1325.37	0.000866873	19	19	0.02596	negative regulation of mRNA splicing, via spliceosome
313	GO:1903829	1205.43	0.00229796	7	7	0.02596	positive regulation of cellular protein localization
314	GO:0065003	1906.36	0.000125107	119	117	0.02596	protein-containing complex assembly
315	GO:0048538	1402.61	0.000662771	46	46	0.02596	thymus development
316	GO:0019886	1958.04	0.000557983	98	96	0.02596	antigen processing and presentation of exogenous peptide antigen via MHC class II
317	GO:0031394	1185.5	0.00167255	6	6	0.02596	positive regulation of prostaglandin biosynthetic process
318	GO:0060023	1169.6	0.00468782	5	5	0.02596	soft palate development
319	GO:0006874	1940.58	0.000299673	105	103	0.02596	cellular calcium ion homeostasis
320	GO:0042752	1773.26	0.000695286	66	65	0.02596	regulation of circadian rhythm
321	GO:0042594	1392.22	0.000617647	40	40	0.02596	response to starvation
322	GO:0051593	1218.5	0.0016128	8	8	0.02596	response to folic acid
323	GO:0000722	1234.33	0.00148584	9	9	0.02596	telomere maintenance via recombination
324	GO:0048511	2146.23	0.000480737	147	143	0.02596	rhythmic process
325	GO:0048565	1379.15	0.000522203	34	34	0.02596	digestive tract development
326	GO:0007155	2692.16	0.000106338	624	596	0.02596	cell adhesion
327	GO:1902187	1299.8	0.00134457	15	15	0.02596	negative regulation of viral release from host cell
328	GO:0051607	2252.01	0.000237104	201	195	0.02596	defense response to virus
329	GO:0003198	1278.5	0.00107298	12	12	0.02596	epithelial to mesenchymal transition involved in endocardial cushion formation
330	GO:0045862	1324.11	0.00109169	19	19	0.02596	positive regulation of proteolysis
331	GO:0071320	1418.13	0.000248643	53	53	0.02596	cellular response to cAMP
332	GO:0003333	1377.97	0.000662507	33	33	0.02596	amino acid transmembrane transport
333	GO:0048643	1220.12	0.00141781	8	8	0.02596	positive regulation of skeletal muscle tissue development
334	GO:0071300	1784.28	0.000768607	69	68	0.02596	cellular response to retinoic acid
335	GO:0046533	1202.17	0.00225098	6	6	0.02596	negative regulation of photoreceptor cell differentiation
336	GO:0031629	1285.77	0.00103449	13	13	0.02596	synaptic vesicle fusion to presynaptic active zone membrane
337	GO:0031124	1430.79	0.000172639	58	58	0.02596	mRNA 3'-end processing
338	GO:0002042	1337.48	0.000773109	21	21	0.02596	cell migration involved in sprouting angiogenesis
339	GO:0007265	1778.99	0.000552816	73	72	0.02596	Ras protein signal transduction
340	GO:0008089	1372.97	0.0008926	31	31	0.02606	anterograde axonal transport
341	GO:0007040	1393.05	0.000421013	40	40	0.02606	lysosome organization
342	GO:0032868	1777.12	0.000455458	74	73	0.02619	response to insulin
343	GO:0001764	1917.96	0.000178457	114	112	0.02619	neuron migration
344	GO:0070423	1342.95	0.000737968	22	22	0.02619	nucleotide-binding oligomerization domain containing signaling pathway
345	GO:0006413	2031.92	3.71573e-05	144	141	0.02619	translational initiation
346	GO:0032781	1390.08	0.000418203	39	39	0.02619	positive regulation of ATPase activity
347	GO:0006821	1761.16	0.000339525	81	80	0.02633	chloride transport
348	GO:0051383	1203.67	0.00170868	6	6	0.02633	kinetochore organization
349	GO:0007417	2032.19	0.000148703	140	137	0.02633	central nervous system development
350	GO:0010032	1203.33	0.00159041	6	6	0.02633	meiotic chromosome condensation
351	GO:0006334	1928.54	0.000226229	110	108	0.02633	nucleosome assembly
352	GO:0030326	1428.45	0.000176091	56	56	0.02633	embryonic limb morphogenesis
353	GO:0016079	1370.07	0.000551678	30	30	0.02633	synaptic vesicle exocytosis
354	GO:0001666	2215.06	0.000352289	174	169	0.02633	response to hypoxia
355	GO:0007617	1229.25	0.00155208	8	8	0.02633	mating behavior
356	GO:0048013	1748.83	0.000217109	86	85	0.02633	ephrin receptor signaling pathway
357	GO:0001505	1203.83	0.00141946	6	6	0.02633	regulation of neurotransmitter levels
358	GO:0000184	1923.58	1.49393e-05	119	117	0.02633	nuclear-transcribed mRNA catabolic process, nonsense-mediated decay
359	GO:0003180	1364.75	0.000617122	28	28	0.02633	aortic valve morphogenesis
360	GO:0007015	1932.83	0.000270908	109	107	0.02656	actin filament organization
361	GO:0086004	1289.69	0.00113095	13	13	0.02666	regulation of cardiac muscle cell contraction
362	GO:0071447	1214.14	0.00137298	7	7	0.02666	cellular response to hydroperoxide
363	GO:2000144	1224.29	0.00396008	7	7	0.02666	positive regulation of DNA-templated transcription, initiation
364	GO:0070498	1967.83	0.000350452	98	96	0.02666	interleukin-1-mediated signaling pathway
365	GO:0043588	1407.96	0.00031801	46	46	0.02666	skin development
366	GO:0043045	1173.2	0.0036549	5	5	0.02666	DNA methylation involved in embryo development
367	GO:0060463	1218.29	0.00207443	7	7	0.02666	lung lobe morphogenesis
368	GO:0070373	1776.24	0.000383616	75	74	0.02666	negative regulation of ERK1 and ERK2 cascade
369	GO:0044320	1258	0.00127432	10	10	0.02666	cellular response to leptin stimulus
370	GO:0007193	1444.23	9.72356e-05	61	61	0.02666	adenylate cyclase-inhibiting G protein-coupled receptor signaling pathway
371	GO:0060037	1325.44	0.00158612	18	18	0.02666	pharyngeal system development
372	GO:0016266	1432.91	0.00020392	57	57	0.02666	O-glycan processing
373	GO:0032869	1968.84	0.00050085	96	94	0.02666	cellular response to insulin stimulus
374	GO:0071549	1372.67	0.000581667	30	30	0.02668	cellular response to dexamethasone stimulus
375	GO:0019730	1432.65	0.000184616	57	57	0.02681	antimicrobial humoral response
376	GO:0009048	1260.7	0.00151948	10	10	0.02683	dosage compensation by inactivation of X chromosome
377	GO:0045630	1222.57	0.00164876	7	7	0.02687	positive regulation of T-helper 2 cell differentiation
378	GO:2000553	1222.57	0.00164876	7	7	0.02715	positive regulation of T-helper 2 cell cytokine production
379	GO:0007411	2325.89	0.000250746	215	208	0.02715	axon guidance
380	GO:1901621	1215.17	0.00996456	6	6	0.02715	negative regulation of smoothened signaling pathway involved in dorsal/ventral neural tube patterning
381	GO:0010248	1301.64	0.000980672	14	14	0.02732	establishment or maintenance of transmembrane electrochemical gradient
382	GO:0030539	1331.84	0.000727073	19	19	0.02752	male genitalia development
383	GO:0048286	1387.92	0.000550384	36	36	0.02753	lung alveolus development
384	GO:0032729	1404.61	0.000344118	44	44	0.02762	positive regulation of interferon-gamma production
385	GO:0017183	1227.86	0.00263655	7	7	0.02774	peptidyl-diphthamide biosynthetic process from peptidyl-histidine
386	GO:0007567	1263.1	0.00123294	10	10	0.02776	parturition
387	GO:0030878	1359.88	0.00115179	25	25	0.02786	thyroid gland development
388	GO:0060415	1217.67	0.00390652	6	6	0.02786	muscle tissue morphogenesis
389	GO:0050908	1328.39	0.000803195	18	18	0.02786	detection of light stimulus involved in visual perception
390	GO:0050790	1775.6	0.000320444	77	76	0.02786	regulation of catalytic activity
391	GO:0006892	1332.68	0.00108695	19	19	0.02787	post-Golgi vesicle-mediated transport
392	GO:0008306	1376.84	0.000676727	31	31	0.02787	associative learning
393	GO:0014068	1751.67	9.69499e-05	90	89	0.0281	positive regulation of phosphatidylinositol 3-kinase signaling
394	GO:0009314	1389.77	0.000380099	35	35	0.02824	response to radiation
395	GO:0030705	1324.12	0.00086707	17	17	0.02824	cytoskeleton-dependent intracellular transport
396	GO:0045429	1397.67	0.000372731	40	40	0.02834	positive regulation of nitric oxide biosynthetic process
397	GO:0007339	1393.08	0.000457438	37	37	0.02847	binding of sperm to zona pellucida
398	GO:0097421	1374.53	0.000547673	30	30	0.02847	liver regeneration
399	GO:0051457	1303	0.00121083	14	14	0.02847	maintenance of protein location in nucleus
400	GO:0045578	1175	0.00303268	5	5	0.02847	negative regulation of B cell differentiation
401	GO:0007616	1383.09	0.000452367	33	33	0.02847	long-term memory
402	GO:0016572	1287.25	0.00109249	12	12	0.02847	histone phosphorylation
403	GO:0071872	1295.46	0.0010137	13	13	0.02847	cellular response to epinephrine stimulus
404	GO:0006614	1767.57	0	90	89	0.02847	SRP-dependent cotranslational protein targeting to membrane
405	GO:0007623	1970.39	0.000731165	90	88	0.02848	circadian rhythm
406	GO:0034599	1989.1	0.00068618	92	90	0.02859	cellular response to oxidative stress
407	GO:0007010	2239.71	0.000273274	169	164	0.02859	cytoskeleton organization
408	GO:0007188	1445.34	0.000101268	59	59	0.02865	adenylate cyclase-modulating G protein-coupled receptor signaling pathway
409	GO:0008544	1939.44	0.000164282	110	108	0.02865	epidermis development
410	GO:0008211	1175.4	0.0016607	5	5	0.02865	glucocorticoid metabolic process
411	GO:0042471	1217.67	0.00390652	6	6	0.02877	ear morphogenesis
412	GO:0072332	1363.85	0.000625988	26	26	0.02895	intrinsic apoptotic signaling pathway by p53 class mediator
413	GO:0035815	1305.36	0.00102041	14	14	0.02896	positive regulation of renal sodium excretion
414	GO:0022008	1816.16	0.000583281	62	61	0.02901	neurogenesis
415	GO:0009952	2108.98	0.000520183	117	114	0.02912	anterior/posterior pattern specification
416	GO:0003231	1240	0.00137387	7	7	0.02918	cardiac ventricle development
417	GO:0060840	1239.71	0.00136321	7	7	0.02921	artery development
418	GO:0046330	1762.91	0.000119167	86	85	0.02922	positive regulation of JNK cascade
419	GO:0006607	1342.45	0.000747794	20	20	0.02925	NLS-bearing protein import into nucleus
420	GO:0000079	1803.15	0.00071724	61	60	0.02944	regulation of cyclin-dependent protein serine/threonine kinase activity
421	GO:0006885	1342.25	0.000803409	20	20	0.02944	regulation of pH
422	GO:0048545	1381	0.000520832	31	31	0.02944	response to steroid hormone
423	GO:0060338	1265.67	0.00131214	9	9	0.02959	regulation of type I interferon-mediated signaling pathway
424	GO:0042473	1253.88	0.00314864	8	8	0.02988	outer ear morphogenesis
425	GO:0032355	1954.59	0.000234856	105	103	0.03003	response to estradiol
426	GO:0050769	1383.84	0.000630267	32	32	0.03004	positive regulation of neurogenesis
427	GO:0007267	2396.59	0.000410789	226	218	0.03005	cell-cell signaling
428	GO:0021846	1302.23	0.000876049	13	13	0.03037	cell proliferation in forebrain
429	GO:0035116	1372.79	0.000581591	28	28	0.03037	embryonic hindlimb morphogenesis
430	GO:0048711	1284.55	0.0014413	11	11	0.03037	positive regulation of astrocyte differentiation
431	GO:0001501	2158.79	0.000204876	152	148	0.03037	skeletal system development
432	GO:0042472	1821.62	0.000702312	64	63	0.03037	inner ear morphogenesis
433	GO:0071467	1264.22	0.0011432	9	9	0.03037	cellular response to pH
434	GO:0051897	2219.8	0.00015907	177	172	0.03037	positive regulation of protein kinase B signaling
435	GO:0031915	1276.7	0.00242853	10	10	0.03037	positive regulation of synaptic plasticity
436	GO:0009948	1334.17	0.000883117	18	18	0.03037	anterior/posterior axis specification
437	GO:0019083	1944.69	0.000133204	110	108	0.03037	viral transcription
438	GO:0051573	1220.67	0.00304575	6	6	0.03041	negative regulation of histone H3-K9 methylation
439	GO:0016570	1256	0.00250654	8	8	0.03041	histone modification
440	GO:0034446	1421.56	0.000202012	48	48	0.03059	substrate adhesion-dependent cell spreading
441	GO:0036091	1178.8	0.00288039	5	5	0.03061	positive regulation of transcription from RNA polymerase II promoter in response to oxidative stress
442	GO:0071479	1390.03	0.000439879	34	34	0.03091	cellular response to ionizing radiation
443	GO:2000310	1377.55	0.000498535	29	29	0.03117	regulation of NMDA receptor activity
444	GO:0008286	2007.55	0.000654752	87	85	0.03132	insulin receptor signaling pathway
445	GO:0060017	1252	0.00334844	7	7	0.03132	parathyroid gland development
446	GO:0072655	1221.17	0.00282353	6	6	0.03132	establishment of protein localization to mitochondrion
447	GO:0043410	2119.72	0.000536163	116	113	0.03145	positive regulation of MAPK cascade
448	GO:0001843	1773.68	9.68407e-05	84	83	0.03154	neural tube closure
449	GO:1903817	1180.8	0.00273922	5	5	0.03154	negative regulation of voltage-gated potassium channel activity
450	GO:0043401	1442.05	0.000110008	55	55	0.03154	steroid hormone mediated signaling pathway
451	GO:0071805	2202.36	0.000367163	140	136	0.03154	potassium ion transmembrane transport
452	GO:0070509	1359.13	0.000644773	23	23	0.03154	calcium ion import
453	GO:0015825	1181.8	0.00272549	5	5	0.03158	L-serine transport
454	GO:0022617	1830.16	0.000694393	63	62	0.03194	extracellular matrix disassembly
455	GO:0046475	1321.87	0.000936246	15	15	0.03209	glycerophospholipid catabolic process
456	GO:0071363	1809.22	0.000414204	69	68	0.03216	cellular response to growth factor stimulus
457	GO:0006006	1832.4	0.000445413	63	62	0.03216	glucose metabolic process
458	GO:0007596	2287.69	0.000147154	196	190	0.03218	blood coagulation
459	GO:0003416	1278.44	0.00109096	9	9	0.03231	endochondral bone growth
460	GO:0032956	1789.5	0.000224692	76	75	0.03243	regulation of actin cytoskeleton organization
461	GO:0043039	1316.43	0.00111851	14	14	0.03245	tRNA aminoacylation
462	GO:0030216	1454.59	3.125e-05	56	56	0.0326	keratinocyte differentiation
463	GO:0090336	1285.9	0.0013617	10	10	0.03264	positive regulation of brown fat cell differentiation
464	GO:0001558	1806.3	0.000317793	70	69	0.03284	regulation of cell growth
465	GO:0015918	1275.25	0.00103983	8	8	0.03284	sterol transport
466	GO:0006555	1253.43	0.00291914	7	7	0.03303	methionine metabolic process
467	GO:0010971	1375.07	0.00053159	27	27	0.03303	positive regulation of G2/M transition of mitotic cell cycle
468	GO:0031532	1438.77	0.000153423	53	53	0.03303	actin cytoskeleton reorganization
469	GO:0043484	1401	0.000371383	37	37	0.03321	regulation of RNA splicing
470	GO:0002903	1254.43	0.00261461	7	7	0.03321	negative regulation of B cell apoptotic process
471	GO:2001199	1224.67	0.00245343	6	6	0.03321	negative regulation of dendritic cell differentiation
472	GO:0034497	1315	0.000897382	13	13	0.0337	protein localization to phagophore assembly site
473	GO:0016241	1807.45	0.000354911	71	70	0.0337	regulation of macroautophagy
474	GO:0051571	1331.5	0.00134216	16	16	0.0337	positive regulation of histone H3-K4 methylation
475	GO:0001961	1288.4	0.00102706	10	10	0.0337	positive regulation of cytokine-mediated signaling pathway
476	GO:0046135	1298.27	0.000916495	11	11	0.03376	pyrimidine nucleoside catabolic process
477	GO:0040018	1395.32	0.000349336	34	34	0.03376	positive regulation of multicellular organism growth
478	GO:0036089	1254.43	0.00261461	7	7	0.03413	cleavage furrow formation
479	GO:2000510	1254.71	0.00255249	7	7	0.03434	positive regulation of dendritic cell chemotaxis
480	GO:0032786	1321.14	0.00194845	14	14	0.03441	positive regulation of DNA-templated transcription, elongation
481	GO:0019827	1854.31	0.000599312	58	57	0.03441	stem cell population maintenance
482	GO:0051259	1846.98	0.000732351	59	58	0.03441	protein complex oligomerization
483	GO:0016051	1288.22	0.00106028	9	9	0.03474	carbohydrate biosynthetic process
484	GO:0006629	2723.79	0.000172516	583	556	0.03479	lipid metabolic process
485	GO:0006351	2088.19	5.09205e-05	131	128	0.03487	transcription, DNA-templated
486	GO:0051480	1406.79	0.000350249	38	38	0.03487	regulation of cytosolic calcium ion concentration
487	GO:0030517	1355.5	0.000684804	20	20	0.03488	negative regulation of axon extension
488	GO:0070126	2027.34	0.000377769	89	87	0.03488	mitochondrial translational termination
489	GO:0032808	1255.71	0.00218487	7	7	0.03488	lacrimal gland development
490	GO:0006996	1330.8	0.00154026	15	15	0.03488	organelle organization
491	GO:0001656	1405.16	0.000319005	37	37	0.03488	metanephros development
492	GO:1903026	1255	0.00242017	7	7	0.03488	negative regulation of RNA polymerase II regulatory region sequence-specific DNA binding
493	GO:0021591	1329.13	0.000750214	15	15	0.03488	ventricular system development
494	GO:0010225	1294.7	0.000889216	10	10	0.03488	response to UV-C
495	GO:0050919	1404.95	0.000341194	37	37	0.03488	negative chemotaxis
496	GO:0033138	2034.61	0.000540493	85	83	0.03488	positive regulation of peptidyl-serine phosphorylation
497	GO:0090190	1350.74	0.00068996	19	19	0.03488	positive regulation of branching involved in ureteric bud morphogenesis
498	GO:0016082	1330.27	0.00086016	15	15	0.03488	synaptic vesicle priming
499	GO:0044321	1295.7	0.000986991	10	10	0.03488	response to leptin
500	GO:0070934	1188.8	0.0023634	5	5	0.03488	CRD-mediated mRNA stabilization
501	GO:0006868	1227.83	0.00227124	6	6	0.03488	glutamine transport
502	GO:0007283	2684.25	0.000326568	460	439	0.03488	spermatogenesis
503	GO:0071902	1438.73	0.000153567	51	51	0.0349	positive regulation of protein serine/threonine kinase activity
504	GO:0071276	1402.44	0.000365695	36	36	0.0349	cellular response to cadmium ion
505	GO:0048755	1189.2	0.00235118	5	5	0.0349	branching morphogenesis of a nerve
506	GO:0010718	1425.41	0.000217839	46	46	0.0349	positive regulation of epithelial to mesenchymal transition
507	GO:0007631	1392.56	0.000847671	32	32	0.0349	feeding behavior
508	GO:0014842	1228.83	0.00222658	6	6	0.0349	regulation of skeletal muscle satellite cell proliferation
509	GO:0098976	1277.88	0.00105882	8	8	0.0349	excitatory chemical synaptic transmission
510	GO:0002053	1374.88	0.00107979	25	25	0.0349	positive regulation of mesenchymal cell proliferation
511	GO:0006941	1339.44	0.000731224	16	16	0.0349	striated muscle contraction
512	GO:0035335	1981.43	0.000185507	101	99	0.0349	peptidyl-tyrosine dephosphorylation
513	GO:0048015	1458	0	55	55	0.0349	phosphatidylinositol-mediated signaling
514	GO:0070125	2033.81	0.000382061	88	86	0.0349	mitochondrial translational elongation
515	GO:0006865	1857.88	0.000951593	56	55	0.0349	amino acid transport
516	GO:0001782	1355.45	0.000658824	20	20	0.0349	B cell homeostasis
517	GO:0030574	1420.77	0.000388509	43	43	0.0349	collagen catabolic process
518	GO:0009636	1987.71	0.000214017	99	97	0.03493	response to toxic substance
519	GO:0035524	1227.83	0.00227124	6	6	0.03496	proline transmembrane transport
520	GO:0051561	1305.82	0.00105725	11	11	0.03528	positive regulation of mitochondrial calcium ion concentration
521	GO:0060068	1304.4	0.000885882	10	10	0.03533	vagina development
522	GO:0006405	1421.3	0.000232862	43	43	0.03533	RNA export from nucleus
523	GO:0002076	1354.21	0.000620089	19	19	0.03533	osteoblast development
524	GO:0016081	1309	0.00093167	11	11	0.03533	synaptic vesicle docking
525	GO:0043504	1190.6	0.0023219	5	5	0.03533	mitochondrial DNA repair
526	GO:0007389	1861.44	0.000797854	57	56	0.03533	pattern specification process
527	GO:0006685	1257.71	0.00211765	7	7	0.03533	sphingomyelin catabolic process
528	GO:0061314	1309.55	0.000871172	11	11	0.03533	Notch signaling involved in heart development
529	GO:0010634	1405.95	0.000533777	37	37	0.03533	positive regulation of epithelial cell migration
530	GO:0001542	1256.57	0.00213655	7	7	0.03533	ovulation from ovarian follicle
531	GO:0007156	2267.83	0.000170936	166	161	0.03533	homophilic cell adhesion via plasma membrane adhesion molecules
532	GO:0007077	1315.17	0.000973975	12	12	0.03533	mitotic nuclear envelope disassembly
533	GO:0001649	2135.81	0.000789216	107	104	0.03533	osteoblast differentiation
534	GO:0048856	1424.61	0.000198609	44	44	0.03533	anatomical structure development
535	GO:0007096	1321.85	0.00253821	13	13	0.03533	regulation of exit from mitosis
536	GO:0031497	1278.88	0.00257297	8	8	0.03533	chromatin assembly
537	GO:0051315	1305.4	0.00102521	10	10	0.03538	attachment of mitotic spindle microtubules to kinetochore
538	GO:0099003	1323.85	0.000791444	13	13	0.0356	vesicle-mediated transport in synapse
539	GO:0060982	1297.78	0.00260434	9	9	0.03589	coronary artery morphogenesis
540	GO:1902042	1406.11	0.000350054	36	36	0.03597	negative regulation of extrinsic apoptotic signaling pathway via death domain receptors
541	GO:0072307	1231.33	0.00212387	6	6	0.03611	regulation of metanephric nephron tubule epithelial cell differentiation
542	GO:0006636	1329.79	0.00107116	14	14	0.03611	unsaturated fatty acid biosynthetic process
543	GO:0060426	1231.33	0.00212387	6	6	0.03617	lung vasculature development
544	GO:0006337	1357.05	0.00151464	19	19	0.03671	nucleosome disassembly
545	GO:0071230	1867.47	0.000893583	55	54	0.03671	cellular response to amino acid stimulus
546	GO:0042771	1389.03	0.000439422	29	29	0.03671	intrinsic apoptotic signaling pathway in response to DNA damage by p53 class mediator
547	GO:0071277	2052.12	0.000383489	85	83	0.03671	cellular response to calcium ion
548	GO:0050882	1259	0.00204082	7	7	0.03672	voluntary musculoskeletal movement
549	GO:0001955	1280.38	0.00211765	8	8	0.03672	blood vessel maturation
550	GO:0045907	1396.97	0.000369158	32	32	0.03708	positive regulation of vasoconstriction
551	GO:0002479	1802.57	0.000137924	75	74	0.03713	antigen processing and presentation of exogenous peptide antigen via MHC class I, TAP-dependent
552	GO:1902430	1326.54	0.000782303	13	13	0.03713	negative regulation of amyloid-beta formation
553	GO:2001235	1393.1	0.000393464	30	30	0.03729	positive regulation of apoptotic signaling pathway
554	GO:0006888	2406.96	0.000475894	190	183	0.03729	endoplasmic reticulum to Golgi vesicle-mediated transport
555	GO:1904886	1364.76	0.00061797	21	21	0.03738	beta-catenin destruction complex disassembly
556	GO:0001570	1847.84	0.000288265	63	62	0.03738	vasculogenesis
557	GO:0001932	1844.06	0.000608489	64	63	0.03754	regulation of protein phosphorylation
558	GO:0015808	1260.71	0.00194678	7	7	0.03763	L-alanine transport
559	GO:0035909	1340.67	0.00168112	15	15	0.03763	aorta morphogenesis
560	GO:0051693	1358.53	0.000659443	19	19	0.03763	actin filament capping
561	GO:0048709	1393.13	0.000388279	30	30	0.03763	oligodendrocyte differentiation
562	GO:0014732	1261.57	0.0019085	7	7	0.03763	skeletal muscle atrophy
563	GO:0070245	1234.33	0.00194795	6	6	0.03763	positive regulation of thymocyte apoptotic process
564	GO:0031175	2229.05	0.000256657	137	133	0.03763	neuron projection development
565	GO:0021520	1259.43	0.00197359	7	7	0.03775	spinal cord motor neuron cell fate specification
566	GO:0006970	1366.19	0.000575475	21	21	0.0378	response to osmotic stress
567	GO:0098656	1434.96	0.000174459	47	47	0.03791	anion transmembrane transport
568	GO:0070613	1298.67	0.00233095	9	9	0.03794	regulation of protein processing
569	GO:0045737	1392.41	0.000436782	29	29	0.03794	positive regulation of cyclin-dependent protein serine/threonine kinase activity
570	GO:0034612	1400.16	0.000537423	32	32	0.038	response to tumor necrosis factor
571	GO:0030162	1326.5	0.000834423	12	12	0.03808	regulation of proteolysis
572	GO:0008203	1999.32	0.000168861	98	96	0.03816	cholesterol metabolic process
573	GO:0021695	1261.71	0.00112808	7	7	0.03828	cerebellar cortex development
574	GO:0051099	1262.29	0.00187941	7	7	0.03828	positive regulation of binding
575	GO:0019835	1369	0.000551509	21	21	0.03828	cytolysis
576	GO:0002523	1299.89	0.00198527	9	9	0.03854	leukocyte migration involved in inflammatory response
577	GO:0042551	1341.73	0.000685918	15	15	0.03858	neuron maturation
578	GO:0036500	1300.11	0.00188235	9	9	0.03858	ATF6-mediated unfolded protein response
579	GO:0045835	1263.71	0.00182046	7	7	0.03864	negative regulation of meiotic nuclear division
580	GO:0016339	1436.3	0.000142228	46	46	0.03864	calcium-dependent cell-cell adhesion via plasma membrane cell adhesion molecules
581	GO:0042326	1351.18	0.000702422	17	17	0.03881	negative regulation of phosphorylation
582	GO:0019674	1346.94	0.000684582	16	16	0.03889	NAD metabolic process
583	GO:0002087	1332.38	0.000737145	13	13	0.03889	regulation of respiratory gaseous exchange by nervous system process
584	GO:0051028	2174.56	0.000327643	109	106	0.03889	mRNA transport
585	GO:0001916	1388.78	0.000428952	27	27	0.03889	positive regulation of T cell mediated cytotoxicity
586	GO:0031667	1850.38	0.000315059	63	62	0.03889	response to nutrient levels
587	GO:0048703	1313.8	0.00234391	10	10	0.03889	embryonic viscerocranium morphogenesis
588	GO:0038061	1816.93	0.000143671	72	71	0.03889	NIK/NF-kappaB signaling
589	GO:0051973	1406.74	0.00059059	34	34	0.03889	positive regulation of telomerase activity
590	GO:0048041	1388.85	0.000464286	27	27	0.03889	focal adhesion assembly
591	GO:0016446	1335.85	0.000857234	13	13	0.03889	somatic hypermutation of immunoglobulin genes
592	GO:0002407	1353.71	0.00125364	17	17	0.03889	dendritic cell chemotaxis
593	GO:0061621	1389.11	0.000423529	27	27	0.03889	canonical glycolysis
594	GO:0051899	1373.82	0.000583374	22	22	0.03889	membrane depolarization
595	GO:0048010	1847.14	0.000399449	64	63	0.03889	vascular endothelial growth factor receptor signaling pathway
596	GO:0046626	1334.46	0.00086014	13	13	0.03889	regulation of insulin receptor signaling pathway
597	GO:0099641	1283.88	0.00178571	8	8	0.03889	anterograde axonal protein transport
598	GO:0031670	1237.17	0.00159715	6	6	0.03889	cellular response to nutrient
599	GO:0006497	1332.58	0.000849401	12	12	0.03964	protein lipidation
600	GO:0021772	1370.33	0.000647716	21	21	0.03964	olfactory bulb development
601	GO:0060050	1193.8	0.00169412	5	5	0.03964	positive regulation of protein glycosylation
602	GO:0048167	1899.04	0.000676175	52	51	0.03964	regulation of synaptic plasticity
603	GO:0001954	1390.74	0.00046425	27	27	0.03964	positive regulation of cell-matrix adhesion
604	GO:0048665	1354.18	0.000918537	17	17	0.03964	neuron fate specification
605	GO:0048754	1387.96	0.00042929	26	26	0.0397	branching morphogenesis of an epithelial tube
606	GO:0015824	1285.38	0.00170343	8	8	0.03986	proline transport
607	GO:0042692	1354.59	0.000639754	17	17	0.03986	muscle cell differentiation
608	GO:0014904	1193.8	0.00169412	5	5	0.03986	myotube cell development
609	GO:0075713	1285.62	0.00168824	8	8	0.03986	establishment of integrated proviral latency
610	GO:0001822	2130.47	0.000160708	120	117	0.04042	kidney development
611	GO:0060079	1839.7	0.00023759	66	65	0.04042	excitatory postsynaptic potential
612	GO:0010649	1205.6	0.00165706	5	5	0.04054	regulation of cell communication by electrical coupling
613	GO:0033157	1197.8	0.00164342	5	5	0.04054	regulation of intracellular protein transport
614	GO:0010897	1193.8	0.00169412	5	5	0.04054	negative regulation of triglyceride catabolic process
615	GO:0034134	1193.8	0.00169412	5	5	0.04057	toll-like receptor 2 signaling pathway
616	GO:0031669	1341.21	0.000716807	14	14	0.04057	cellular response to nutrient levels
617	GO:0001844	1266.29	0.00166967	7	7	0.04057	protein insertion into mitochondrial membrane involved in apoptotic signaling pathway
618	GO:0060021	1832.75	0.000235102	68	67	0.04083	roof of mouth development
619	GO:0006880	1205.6	0.00165706	5	5	0.04108	intracellular sequestering of iron ion
620	GO:0055118	1205.6	0.00165706	5	5	0.04108	negative regulation of cardiac muscle contraction
621	GO:0035065	1303.56	0.00153501	9	9	0.04108	regulation of histone acetylation
622	GO:0030308	2282.11	0.000608713	123	119	0.04127	negative regulation of cell growth
623	GO:0031018	1390.27	0.00039457	26	26	0.04128	endocrine pancreas development
624	GO:0071312	1287.38	0.00103566	8	8	0.0414	cellular response to alkaloid
625	GO:0070212	1267	0.0016585	7	7	0.04185	protein poly-ADP-ribosylation
626	GO:0042832	1387.64	0.000409935	25	25	0.04189	defense response to protozoan
627	GO:1901387	1304	0.00152179	9	9	0.04189	positive regulation of voltage-gated calcium channel activity
628	GO:0050821	2363.73	0.000196345	179	173	0.04189	protein stabilization
629	GO:0007260	1288	0.0015929	8	8	0.04189	tyrosine phosphorylation of STAT protein
630	GO:0000226	2280.16	0.000789265	122	118	0.04189	microtubule cytoskeleton organization
631	GO:0005978	1377.59	0.000534685	22	22	0.04189	glycogen biosynthetic process
632	GO:0048666	1891.23	0.000599511	56	55	0.042	neuron development
633	GO:0033574	1406.31	0.000312623	32	32	0.04227	response to testosterone
634	GO:0021915	1443.22	0.000103581	46	46	0.04227	neural tube development
635	GO:0006906	1403.37	0.000341612	30	30	0.04254	vesicle fusion
636	GO:1902036	1832.54	0.000149918	69	68	0.04254	regulation of hematopoietic stem cell differentiation
637	GO:0001945	1337.83	0.00195326	12	12	0.04254	lymph vessel development
638	GO:0018279	1410.58	0.000338661	33	33	0.04256	protein N-linked glycosylation via asparagine
639	GO:0097194	1365.78	0.000748082	18	18	0.04256	execution phase of apoptosis
640	GO:0030901	1413.06	0.000280661	34	34	0.04259	midbrain development
641	GO:0045089	1388.68	0.000677647	25	25	0.04259	positive regulation of innate immune response
642	GO:0071233	1318.4	0.0014402	10	10	0.04259	cellular response to leucine
643	GO:0031032	1404.6	0.000325267	30	30	0.04259	actomyosin structure organization
644	GO:0050773	1356.19	0.00151471	16	16	0.04259	regulation of dendrite development
645	GO:0046578	1268.57	0.00138426	7	7	0.0426	regulation of Ras protein signal transduction
646	GO:1901673	1374.8	0.000679739	20	20	0.0426	regulation of mitotic spindle assembly
647	GO:0007254	1913.71	0.000496503	52	51	0.04264	JNK cascade
648	GO:0045931	1409.5	0.000304701	32	32	0.04264	positive regulation of mitotic cell cycle
649	GO:0010983	1237.83	0.00141176	6	6	0.04268	positive regulation of high-density lipoprotein particle clearance
650	GO:0090305	2293.41	0.000423354	125	121	0.04295	nucleic acid phosphodiester bond hydrolysis
651	GO:1902667	1290.25	0.00146096	8	8	0.04295	regulation of axon guidance
652	GO:0071702	1237.83	0.00141176	6	6	0.04295	organic substance transport
653	GO:0006829	1391.84	0.00163465	25	25	0.04296	zinc ion transport
654	GO:0016264	1289.62	0.00148356	8	8	0.04296	gap junction assembly
655	GO:1990535	1318.7	0.00142857	10	10	0.04296	neuron projection maintenance
656	GO:0010694	1237.83	0.00141176	6	6	0.04296	positive regulation of alkaline phosphatase activity
657	GO:0070633	1237.83	0.00141176	6	6	0.04296	transepithelial transport
658	GO:0009649	1291	0.00144266	8	8	0.04307	entrainment of circadian clock
659	GO:0009954	1388.75	0.000563903	24	24	0.04339	proximal/distal pattern formation
660	GO:0021554	1291	0.00144266	8	8	0.04341	optic nerve development
661	GO:0071704	1206	0.00164706	5	5	0.04341	organic substance metabolic process
662	GO:0030500	1383.36	0.000465399	22	22	0.04341	regulation of bone mineralization
663	GO:0033572	1418.69	0.000421206	36	36	0.04341	transferrin transport
664	GO:0045627	1237.83	0.00141176	6	6	0.04341	positive regulation of T-helper 1 cell differentiation
665	GO:0060674	1346.85	0.00199774	13	13	0.04341	placenta blood vessel development
666	GO:0042713	1206	0.00164706	5	5	0.04341	sperm ejaculation
667	GO:0006312	1237.83	0.00141176	6	6	0.04341	mitotic recombination
668	GO:0051970	1206	0.00164706	5	5	0.04341	negative regulation of transmission of nerve impulse
669	GO:2000582	1237.83	0.00141176	6	6	0.04341	positive regulation of ATP-dependent microtubule motor activity, plus-end-directed
670	GO:0048678	1409.5	0.000304701	32	32	0.04341	response to axon injury
671	GO:0032212	1416.09	0.000538303	34	34	0.04347	positive regulation of telomere maintenance via telomerase
672	GO:0044206	1206	0.00164706	5	5	0.04347	UMP salvage
673	GO:0001992	1206	0.00164706	5	5	0.04347	regulation of systemic arterial blood pressure by vasopressin
674	GO:0050909	1434.43	0.000154412	42	42	0.04347	sensory perception of taste
675	GO:0032024	1451.83	7.53106e-05	46	46	0.04347	positive regulation of insulin secretion
676	GO:0010765	1361.88	0.000605615	16	16	0.04347	positive regulation of sodium ion transport
677	GO:0007100	1241.17	0.00136952	6	6	0.04347	mitotic centrosome separation
678	GO:0032782	1237.83	0.00141176	6	6	0.04347	bile acid secretion
679	GO:0042592	1330.18	0.0013571	11	11	0.04349	homeostatic process
680	GO:0045638	1373.47	0.000890179	19	19	0.04378	negative regulation of myeloid cell differentiation
681	GO:0032218	1206	0.00164706	5	5	0.04378	riboflavin transport
682	GO:0072574	1206	0.00164706	5	5	0.04384	hepatocyte proliferation
683	GO:0002741	1292.75	0.00106577	8	8	0.04391	positive regulation of cytokine secretion involved in immune response
684	GO:0050775	1381.57	0.000568327	21	21	0.04398	positive regulation of dendrite morphogenesis
685	GO:0045921	1393.6	0.00039519	25	25	0.0441	positive regulation of exocytosis
686	GO:0043583	1361	0.00252101	15	15	0.0441	ear development
687	GO:0043523	1390.5	0.00035579	24	24	0.04413	regulation of neuron apoptotic process
688	GO:0055013	1308.44	0.001313	9	9	0.04416	cardiac muscle cell development
689	GO:1903955	1409.68	0.000273962	31	31	0.04416	positive regulation of protein targeting to mitochondrion
690	GO:0010510	1292.38	0.00119786	8	8	0.04416	regulation of acetyl-CoA biosynthetic process from pyruvate
691	GO:0006953	1423.95	0.000222576	37	37	0.04416	acute-phase response
692	GO:0070885	1367.06	0.000500647	17	17	0.04416	negative regulation of calcineurin-NFAT signaling cascade
693	GO:0015949	1399.44	0.000378746	27	27	0.04416	nucleobase-containing small molecule interconversion
694	GO:0051290	1917.47	0.000411962	53	52	0.04416	protein heterotetramerization
695	GO:0048169	1382.05	0.000406007	21	21	0.04446	regulation of long-term neuronal synaptic plasticity
696	GO:0048935	1331.64	0.00125592	11	11	0.04446	peripheral nervous system neuron development
697	GO:0015813	1364.75	0.000513889	16	16	0.04454	L-glutamate transmembrane transport
698	GO:0048488	1432.3	0.000166765	40	40	0.04472	synaptic vesicle endocytosis
699	GO:0070936	1916.58	0.000488439	53	52	0.04484	protein K48-linked ubiquitination
700	GO:0046888	1322	0.00127432	10	10	0.04484	negative regulation of hormone secretion
701	GO:0046855	1355.57	0.00149847	14	14	0.04527	inositol phosphate dephosphorylation
702	GO:0043434	1879.7	0.000290628	60	59	0.0457	response to peptide hormone
703	GO:0071374	1310.11	0.00114701	9	9	0.04572	cellular response to parathyroid hormone stimulus
704	GO:0002437	1361.93	0.000564706	15	15	0.04585	inflammatory response to antigenic stimulus
705	GO:0042552	1895.68	0.000346233	57	56	0.04591	myelination
706	GO:0016239	1415.7	0.000436423	33	33	0.04601	positive regulation of macroautophagy
707	GO:0043985	1248	0.00137255	6	6	0.04613	histone H4-R3 methylation
708	GO:0071560	1869.84	0.000291851	62	61	0.04613	cellular response to transforming growth factor beta stimulus
709	GO:0010387	1216	0.00155294	5	5	0.04638	COP9 signalosome assembly
710	GO:0015746	1216	0.00155294	5	5	0.04638	citrate transport
711	GO:0051984	1216	0.00155294	5	5	0.04641	positive regulation of chromosome segregation
712	GO:0045814	1909.33	0.000522249	55	54	0.04646	negative regulation of gene expression, epigenetic
713	GO:0032147	2035.69	0.000102452	94	92	0.04646	activation of protein kinase activity
714	GO:0030321	1216	0.00155294	5	5	0.04646	transepithelial chloride transport
715	GO:0043547	2657.78	0.000207551	339	324	0.04646	positive regulation of GTPase activity
716	GO:1901841	1277.71	0.00118361	7	7	0.04646	regulation of high voltage-gated calcium channel activity
717	GO:2001234	1412.9	0.000266143	31	31	0.04646	negative regulation of apoptotic signaling pathway
718	GO:0006406	2228.62	0.000324241	102	99	0.04646	mRNA export from nucleus
719	GO:0035329	1403.63	0.000371678	27	27	0.04646	hippo signaling
720	GO:0006813	2375.02	0.000321599	145	140	0.04646	potassium ion transport
721	GO:0006887	2331.82	0.00039244	119	115	0.04646	exocytosis
722	GO:0006537	1216	0.00155294	5	5	0.04646	glutamate biosynthetic process
723	GO:0046602	1225.6	0.00154991	5	5	0.04646	regulation of mitotic centrosome separation
724	GO:0060236	1372.94	0.00153519	17	17	0.04646	regulation of mitotic spindle organization
725	GO:0090090	2476.14	0.000337997	183	176	0.04646	negative regulation of canonical Wnt signaling pathway
726	GO:0010801	1386.1	0.000494989	21	21	0.04646	negative regulation of peptidyl-threonine phosphorylation
727	GO:0010807	1250.67	0.00136582	6	6	0.04646	regulation of synaptic vesicle priming
728	GO:0048384	1367.88	0.00146494	16	16	0.04646	retinoic acid receptor signaling pathway
729	GO:0032411	1248	0.00137255	6	6	0.04646	positive regulation of transporter activity
730	GO:0065004	1216	0.00155294	5	5	0.04646	protein-DNA complex assembly
731	GO:0046486	1349.92	0.000660935	13	13	0.04646	glycerolipid metabolic process
732	GO:0061732	1256.17	0.00131961	6	6	0.04646	mitochondrial acetyl-CoA biosynthetic process from pyruvate
733	GO:0021587	1216	0.00155294	5	5	0.04646	cerebellum morphogenesis
734	GO:0030307	2099.04	0.000373803	81	79	0.04646	positive regulation of cell growth
735	GO:0035914	1948.23	0.000777112	47	46	0.04646	skeletal muscle cell differentiation
736	GO:0045776	1406.57	0.000816606	28	28	0.04646	negative regulation of blood pressure
737	GO:0043586	1342.5	0.00114134	12	12	0.04646	tongue development
738	GO:0030049	1428.45	0.000176127	38	38	0.04646	muscle filament sliding
739	GO:1904357	1324.3	0.00116095	10	10	0.04656	negative regulation of telomere maintenance via telomere lengthening
740	GO:0021879	1323.6	0.00117559	10	10	0.04664	forebrain neuron differentiation
741	GO:0003150	1216	0.00155294	5	5	0.04664	muscular septum morphogenesis
742	GO:0048514	1406.5	0.000837111	28	28	0.04664	blood vessel morphogenesis
743	GO:0060850	1248	0.00137255	6	6	0.04692	regulation of transcription involved in cell fate commitment
744	GO:0050772	1424.39	0.000215686	36	36	0.04705	positive regulation of axonogenesis
745	GO:0007409	2256.1	0.000554306	96	93	0.04707	axonogenesis
746	GO:0097711	2236.45	0.000741164	95	92	0.04711	ciliary basal body-plasma membrane docking
747	GO:0046834	1357.64	0.000613725	14	14	0.04716	lipid phosphorylation
748	GO:1902018	1293.75	0.00105535	8	8	0.04746	negative regulation of cilium assembly
749	GO:1904355	1374.18	0.00107661	17	17	0.04748	positive regulation of telomere capping
750	GO:0032757	1407.25	0.000605042	28	28	0.04748	positive regulation of interleukin-8 production
751	GO:0010827	1292.88	0.00105882	8	8	0.04748	regulation of glucose transmembrane transport
752	GO:0048661	1888.49	0.000264663	59	58	0.04748	positive regulation of smooth muscle cell proliferation
753	GO:0000278	2436.66	0.000578918	157	151	0.04748	mitotic cell cycle
754	GO:0090383	1407.46	0.00054155	28	28	0.04748	phagosome acidification
755	GO:2000786	1336.45	0.000707048	11	11	0.04748	positive regulation of autophagosome assembly
756	GO:1901844	1300.25	0.00103566	8	8	0.04748	regulation of cell communication by electrical coupling involved in cardiac conduction
757	GO:0009953	1442.49	8.67209e-05	41	41	0.04759	dorsal/ventral pattern formation
758	GO:0006379	1292.88	0.00105882	8	8	0.04759	mRNA cleavage
759	GO:0035235	1395.35	0.000368286	23	23	0.04759	ionotropic glutamate receptor signaling pathway
760	GO:0048844	1397.92	0.000976629	24	24	0.04759	artery morphogenesis
761	GO:0019233	1906.21	0.000290042	56	55	0.04759	sensory perception of pain
762	GO:0043406	1883.47	0.000240959	60	59	0.04772	positive regulation of MAP kinase activity
763	GO:0070213	1336.45	0.00105541	11	11	0.04776	protein auto-ADP-ribosylation
764	GO:0006469	2102.58	0.000282602	81	79	0.04778	negative regulation of protein kinase activity
765	GO:0060964	2096.12	0.000273379	82	80	0.04782	regulation of gene silencing by miRNA
766	GO:0031100	1916.73	0.00125036	45	44	0.04787	animal organ regeneration
767	GO:0060391	1336.45	0.00105541	11	11	0.04792	positive regulation of SMAD protein signal transduction
768	GO:0017038	1225.8	0.00141176	5	5	0.04792	protein import
769	GO:0060174	1335.64	0.000768033	11	11	0.04792	limb bud formation
770	GO:0031295	1926.75	0.000378037	53	52	0.04792	T cell costimulation
771	GO:0006942	1300.25	0.00103566	8	8	0.04792	regulation of striated muscle contraction
772	GO:0045636	1225.8	0.00141176	5	5	0.04792	positive regulation of melanocyte differentiation
773	GO:0071158	1408.89	0.000477124	28	28	0.04796	positive regulation of cell cycle arrest
774	GO:0006957	1352.62	0.00101199	13	13	0.04796	complement activation, alternative pathway
775	GO:1905907	1225.8	0.00141176	5	5	0.04796	negative regulation of amyloid fibril formation
776	GO:0042276	1386.5	0.000956906	20	20	0.04796	error-prone translesion synthesis
777	GO:0032463	1225.8	0.00141176	5	5	0.04796	negative regulation of protein homooligomerization
778	GO:0046683	1225.8	0.00141176	5	5	0.04796	response to organophosphorus
779	GO:0019388	1278	0.00117647	7	7	0.04809	galactose catabolic process
780	GO:0043496	1225.8	0.00141176	5	5	0.04809	regulation of protein homodimerization activity
781	GO:0006297	1395.83	0.000832092	23	23	0.04809	nucleotide-excision repair, DNA gap filling
782	GO:2000648	1345.83	0.000984749	12	12	0.04809	positive regulation of stem cell proliferation
783	GO:1905232	1225.8	0.00141176	5	5	0.04809	cellular response to L-glutamate
784	GO:0030522	1434.92	0.000159222	38	38	0.04809	intracellular receptor signaling pathway
785	GO:0043010	1857.33	0.000105199	67	66	0.04809	camera-type eye development
786	GO:0046641	1311.22	0.000941176	9	9	0.04809	positive regulation of alpha-beta T cell proliferation
787	GO:0019433	1396.57	0.000361021	23	23	0.04809	triglyceride catabolic process
788	GO:0036295	1278	0.00117647	7	7	0.04809	cellular response to increased oxygen levels
789	GO:0008611	1256.33	0.00129412	6	6	0.04809	ether lipid biosynthetic process
790	GO:1900103	1225.8	0.00141176	5	5	0.04809	positive regulation of endoplasmic reticulum unfolded protein response
791	GO:0003272	1256.33	0.00129412	6	6	0.04809	endocardial cushion formation
792	GO:0045444	2153.59	0.000497309	73	71	0.04809	fat cell differentiation
793	GO:0042100	1425.91	0.000191223	35	35	0.04809	B cell proliferation
794	GO:2001141	1256.33	0.00129412	6	6	0.04809	regulation of RNA biosynthetic process
795	GO:0097485	1284.29	0.00120101	7	7	0.04809	neuron projection guidance
796	GO:0051017	1973.47	0.000764524	45	44	0.04809	actin filament bundle assembly
797	GO:0050804	2087.07	0.000218468	84	82	0.04809	modulation of chemical synaptic transmission
798	GO:2000249	1390.71	0.000395404	21	21	0.04809	regulation of actin cytoskeleton reorganization
799	GO:0045662	1396.22	0.000736573	23	23	0.04809	negative regulation of myoblast differentiation
800	GO:0051304	1256.33	0.00129412	6	6	0.04809	chromosome separation
801	GO:0071225	1311.22	0.000941176	9	9	0.04809	cellular response to muramyl dipeptide
802	GO:0035385	1256.33	0.00129412	6	6	0.04814	Roundabout signaling pathway
803	GO:0006835	1256.33	0.00129412	6	6	0.04814	dicarboxylic acid transport
804	GO:0048791	1354.46	0.000649874	13	13	0.04825	calcium ion-regulated exocytosis of neurotransmitter
805	GO:0002827	1311.22	0.000941176	9	9	0.04832	positive regulation of T-helper 1 type immune response
806	GO:0061156	1256.33	0.00129412	6	6	0.04834	pulmonary artery morphogenesis
807	GO:0045214	1445.1	8.83117e-05	40	40	0.04834	sarcomere organization
808	GO:0015701	1455.79	4.08163e-05	42	42	0.04841	bicarbonate transport
809	GO:0008285	2779.43	0.000434373	445	423	0.04849	negative regulation of cell population proliferation
810	GO:0007368	2144.19	0.000566988	75	73	0.04849	determination of left/right symmetry
811	GO:0031640	1451.07	8.44948e-05	41	41	0.0485	killing of cells of other organism
812	GO:0045651	1360.86	0.000910231	14	14	0.04857	positive regulation of macrophage differentiation
813	GO:0007269	1944.24	0.000343081	51	50	0.04869	neurotransmitter secretion
814	GO:0010907	1325.9	0.000847059	10	10	0.04918	positive regulation of glucose metabolic process
815	GO:0086064	1361.79	0.000847746	14	14	0.04918	cell communication by electrical coupling involved in cardiac conduction
816	GO:0030048	1388.45	0.000708333	20	20	0.04918	actin filament-based movement
817	GO:0031290	1384.84	0.000727112	19	19	0.04937	retinal ganglion cell axon guidance
818	GO:0048715	1354.62	0.000904299	13	13	0.04937	negative regulation of oligodendrocyte differentiation
819	GO:0021680	1355.46	0.000881347	13	13	0.04937	cerebellar Purkinje cell layer development
820	GO:0000381	2163.93	0.000712471	70	68	0.04937	regulation of alternative mRNA splicing, via spliceosome
821	GO:0061462	1325.9	0.000847059	10	10	0.04937	protein localization to lysosome
822	GO:1900740	1408.3	0.000432878	27	27	0.04937	positive regulation of protein insertion into mitochondrial membrane involved in apoptotic signaling pathway
823	GO:0061045	1361.64	0.000563125	14	14	0.04937	negative regulation of wound healing
824	GO:0042531	2165.43	0.00047728	72	70	0.04937	positive regulation of tyrosine phosphorylation of STAT protein
825	GO:0071223	1325.9	0.000847059	10	10	0.04937	cellular response to lipoteichoic acid
826	GO:0060135	1403.6	0.000509729	25	25	0.04937	maternal process involved in female pregnancy
827	GO:0009755	1947.57	0.000335832	51	50	0.04937	hormone-mediated signaling pathway
828	GO:0008104	2083.98	0.000178851	85	83	0.04937	protein localization
829	GO:0042118	1325.9	0.000847059	10	10	0.04937	endothelial cell activation
830	GO:0007020	1377.71	0.00048737	17	17	0.04937	microtubule nucleation
831	GO:0045727	2139.24	0.000457811	76	74	0.04947	positive regulation of translation
832	GO:0035331	1300.5	0.00102941	8	8	0.04947	negative regulation of hippo signaling
833	GO:0007043	1458	0	43	43	0.04947	cell-cell junction assembly
834	GO:0001975	1424.97	0.000196847	34	34	0.04977	response to amphetamine
835	GO:0046579	1417.07	0.000240345	30	30	0.04981	positive regulation of Ras protein signal transduction
836	GO:0050829	2080.36	0.000169495	86	84	0.04986	defense response to Gram-negative bacterium
837	GO:0033673	1361.86	0.000844071	14	14	0.04986	negative regulation of kinase activity
838	GO:0036289	1300.5	0.00102941	8	8	0.04986	peptidyl-serine autophosphorylation
839	GO:0032286	1264.5	0.00117647	6	6	0.04986	central nervous system myelin maintenance
840	GO:0035239	1264.5	0.00117647	6	6	0.04986	tube morphogenesis
841	GO:0070911	1406.58	0.000446518	26	26	0.04986	global genome nucleotide-excision repair
842	GO:0006836	1984.17	0.000508788	46	45	0.04986	neurotransmitter transport
843	GO:0001819	1418.97	0.000250474	31	31	0.04986	positive regulation of cytokine production
844	GO:0048070	1264.5	0.00117647	6	6	0.04986	regulation of developmental pigmentation
845	GO:0070863	1337.91	0.000770053	11	11	0.04986	positive regulation of protein exit from endoplasmic reticulum
846	GO:2000737	1368.27	0.0007878	15	15	0.04986	negative regulation of stem cell differentiation
847	GO:0010165	1385.42	0.000710836	19	19	0.04987	response to X-ray
